# Supplementary material for: Diagnostic accuracy of the Xpert MTB/RIF assay for bone and joint tuberculosis: A meta-analysis
Source: PLoS One. 2019 Aug 22;14(8):e0221427. doi: 10.1371/journal.pone.0221427 (PMC6705841; doi:10.1371/journal.pone.0221427)
Supplement: S1 Supporting Information. Data — (ZIP) [file pone.0221427.s001.zip]

Archive with 9 entries (7 files):
- S1 Supporting Information/
- S1 Supporting Information/Commands for statistical analysis.docx
- S1 Supporting Information/Data.xlsx
- S1 Supporting Information/List of excluded studies.docx
- S1 Supporting Information/PRISMA 2009 flow diagram.doc
- S1 Supporting Information/Search strategy.docx
- S1 Supporting Information/funding/
- S1 Supporting Information/funding/1.jpg
- S1 Supporting Information/funding/3.jpg
