# Supplementary material for: Diagnostic accuracy of the Xpert MTB/RIF assay for bone and joint tuberculosis: A meta-analysis
Source: PLoS One. 2019 Aug 22;14(8):e0221427. doi: 10.1371/journal.pone.0221427 (PMC6705841; doi:10.1371/journal.pone.0221427)
Supplement: S1 Supporting Information. Data — (ZIP) [file pone.0221427.s001.zip › S1 Supporting Information/Data.xlsx]

## Sheet: Sheet1
Author	Year	County	sample type	reference	N	TP	FP	FN	TN	Decontaminate method	Sample condition	Homogenisation	SR	patient selection method
Held, M.a	2014	South Africa	spinal tissue	culture	71	25	9	2	35	No	fresh	Mechanical	3:1	consecutive
Held, M.b	2014	South Africa	spinal tissue	crs	72	44	1	2	25	No	fresh	Mechanical	3:1	consecutive
Litao Li	2014	China	spinal sample	culture	140	63	26	1	50	NALC-NaOH	frozen	Mechanical		Convenience
Gu,Y.a	2015	China	bone and joint pus	crs	60	41	0	9	10	No	fresh	No	2:1	Convenience
Gu,Y.b	2015	China	bone and joint pus	culture	60	24	17	0	19	No	fresh	No	2:1	Convenience
Kim, Y. W.a	2015	South Korea	joint fluid	culture	283	3	0	0	280	NALC-NaOH	frozen	No		consecutive
Kim, Y. W.b	2015	South Korea	joint fluid	crs	283	3	0	0	280	NALC-NaOH	frozen	No		consecutive
Hongmei Chen	2015	China	bone and joint pus	crs	139	100	0	30	9	No	fresh	No		Convenience
Wenyun Jia	2015	China	bone and joint pus	crs	81	46	1	3	31	No	fresh	No	2:1	Convenience
Held, M.	2016	South Africa	bone and joint tissue	crs	109	17	0	6	86	No	fresh	No	3:1	consecutive
Zhen Li.a	2016	China	bone and joint sample	crs	312	199	0	54	59	NALC-NaOH	fresh	Mechanical	2:1	Convenience
Zhen Li.b	2016	China	bone and joint sample	culture	312	121	78	1	112	NALC-NaOH	fresh	Mechanical	2:1	Convenience
Kai Tang	2016	China	knee joint fluid	crs	49	20	2	9	18	No	fresh	No	2:1	consecutive
Arockiaraj, J.a	2017	India	spinal tissue or pus sample	crs	338	180	0	73	85	NALC-NaOH	fresh	No		Convenience
Arockiaraj, J.b	2017	India	spinal tissue or pus sample	culture	338	99	82	13	144	NALC-NaOH	fresh	No		Convenience
Held, M.	2017	South Africa	bone and joint tissue	crs	206	84	1	7	114	No	fresh	No	3:1	consecutive
Jin, Y. H.	2017	China	spinal pus	crs	109	63	0	18	28	No	fresh	Mechanical	2:1	Convenience
Li, Y.	2017	China	joint fluid	culture	35	26	2	1	6	No	fresh	No	2:1	Convenience
Massi, M. N.	2017	Indonesia	vertebral bone tissues.	culture	70	22	40	0	8	NALC-NaOH	fresh	No	2:1	Convenience
Tang, L.	2017	China	spinal sample	culture	223	96	57	3	67	NALC-NaOH	frozen	No		Convenience
Weijie Dong	2017	China	bone and joint tissue	crs	272	196	0	55	21	NALC-NaOH	fresh	Mechanical	2:1	Convenience
Zheng Zhou	2017	China	spinal tissue	crs	92	55	1	17	19	No	fresh	Mechanical	2:1	Convenience
Zhujun Zhu	2017	China	bone and joint pus	crs	97	55	1	12	29	No	fresh	Mechanical	2:1	Convenience
Khan, A. S.a	2018	Pakistan	joint fluid	culture	13	6	0	1	6	No	fresh	No		Convenience
Khan, A. S.b	2018	Pakistan	Bone marrow	culture	36	3	0	3	30	No	fresh	No		Convenience
Li, Y.	2018	China	bone and joint pus	crs	49	24	0	12	13	NALC-NaOH	fresh	Mechanical	2:1	consecutive
Perez-Risco, D.	2018	Spain	bone and joint sample	culture	40	14	0	3	23	No	frozen	No	2:1	Convenience
Tang, Y.	2018	China	joint pus	crs	116	61	0	25	30	No	fresh	No		Convenience
Wang, G.	2018	China	spinal pus	crs	418	272	0	47	99	NALC-NaOH	fresh	No	2:1	Convenience
Tingting Hou	2018	China	spinal tissue	crs	242	155	4	37	46	NALC-NaOH	fresh	Mechanical	2:1.5	Convenience
Chenguang Jia	2018	China	spinal pus	culture	168	69	8	1	90		frozen	No	1.5:1	Convenience
Hongwei Liu.a	2018	China	bone and joint pus	crs	129	84	2	11	32	No	fresh	Mechanical	2:1	Convenience
Hongwei Liu.b	2018	China	bone and joint pus	culture	95	30	54	0	11	No	fresh	Mechanical	2:1	Convenience
